# Supplementary material for: Carnitine insufficiency is associated with fatigue during lenvatinib treatment in patients with hepatocellular carcinoma
Source: PLoS One. 2020 Mar 3;15(3):e0229772. doi: 10.1371/journal.pone.0229772 (PMC7053710; doi:10.1371/journal.pone.0229772)
Supplement: S1 Data — (XLSX) [file pone.0229772.s001.xlsx]

## Sheet: Supple 1
Patient	Age	Male(1)	ECOG	Body weight	Etiology	Starting	Child–Pugh	BCLC	Extra hepatic	ALBI	Albumin	Total bilirubin	eGFR	Prothrombin	NH3	AFP	PIVKA2	Objective	Plasma FC					Plasma AC					Plasma AC/FC ratio					Urine FC					Urine AC					Urine AC/FC ratio					Brief Fatigue Invetory
number	(year)	Female(0)		(kg)		dose(mg)	score	staging	spread	grade	(g/dL)	(mg/dL)	(mL/min/1.73m2)	time (%)	(μg/dL)	(ng/mL)	(MAU/mL)	response	Pre	3d	7d	14d	28d	Pre	3d	7d	14d	28d	Pre	3d	7d	14d	28d	Pre	3d	7d	14d	28d	Pre	3d	7d	14d	28d	Pre	3d	7d	14d	28d	Pre
1	79	1	0	52.5	HCV	8	5	B	0	2b	3.7	1.6	79.3	98	36	7	285	CR	38.9	57.7	64.6	40.1	44.1	5.9	5	7.3	13.2	14.2	0.151671	0.0866551	0.113003	0.329177	0.321995	0.238872	0.185505	0.810181	0.0822207	0.646001	0.735905	0.517688	1.13287	0.376669	1.10477	3.08075	2.7907	1.3983	4.5812	1.71017	0.666
2	88	1	0	46.1	NBNC	8	5	C	0	2a	3.8	0.8	54.87	92	41	120	1730	SD	68.4	60.6	60.8	50.2	68.8	16.3	10.5	23.3	23.5	19.9	0.238304	0.173267	0.383224	0.468127	0.289244	0.499584	0.65807	0.447293	0.197315	2.24252	0.699917	0.425957	0.976258	1.07998	2.22425	1.401	0.647282	2.18259	5.47337	0.991852	1.889
3	68	0	0	72.2	NBNC	8	6	B	1	2b	3.2	1.2	40.65	71	NE	236.4	336	PD	117.1	57.2	54.3	47.9	$	19.2	12.2	11.5	16.7	$	0.163962	0.213287	0.211786	0.348643	$	2.85219	0.466243	0.377615	0.173674	$	1.63869	0.776807	0.64749	0.656657	$	0.574536	1.6661	1.71468	3.78098	$	0.889
4	79	0	0	61.9	HCV	12	6	C	1	2b	3.5	0.9	67.82	86	68	10.8	1850	SD	33.2	55.1	49.3	32.3	$	12.7	8.8	9.9	13.3	$	0.38253	0.15971	0.200811	0.411765	$	0.157428	0.212674	0.264567	NE	$	1.14412	0.675347	0.820472	NE	$	7.26761	3.17551	3.10119	NE	$	1.111
5	83	1	0	52.2	HBV	8	5	C	1	2b	3.5	0.8	44.71	96	43	4.8	2990	PR	56.9	61.8	67	52.8	54.1	9.5	9.4	6.3	12.5	11.1	0.16696	0.152104	0.0940299	0.236742	0.205176	0.663185	2.26239	2.41746	1.08435	0.323383	1.37598	1.66181	1.66303	1.12431	0.758209	2.0748	0.734536	0.687923	1.03685	2.34462	0
6	79	0	0	59	HCV	8	5	C	0	1	4.2	0.7	78.68	86	26	7990	9660	PR	46.5	55.4	50.2	35.5	41.9	7.6	10.7	11.5	16.6	9.2	0.163441	0.193141	0.229084	0.229084	0.21957	1.31089	3.07692	1.10888	0.226852	0.387337	1.21584	2.09231	0.901173	1.09954	0.743017	0.927492	0.68	0.812689	4.84694	1.91827	0
7	68	1	0	56.3	NBNC	8	6	B	0	2b	3.5	1	85.38	101	27	57200	18700	PR	62.6	83.8	82.7	74.5	61.4	7.2	4.7	6.1	12.4	8.2	0.115016	0.0560859	0.0737606	0.166443	0.13355	0.596257	1.10392	1.99707	0.098298	0.137755	0.84492	0.766566	1.16422	0.281695	0.571429	1.41704	0.694407	0.582966	2.86572	4.14815	0
8	63	1	0	73.1	NBNC	12	5	B	0	1	4.1	1	101.45	73	50	12.6	76	PR	57	74	72.5	59.9	61.9	8.1	10.1	10	12	19.1	0.142105	0.136486	0.137931	0.200334	0.308562	0.212916	1.19263	0.865964	0.147011	0.368167	0.748721	1.03541	1.14307	0.479806	0.946945	3.51652	0.868171	1.32	3.26374	2.57205	0
9	73	1	0	77	NBNC	12	6	B	0	2b	3	1.1	93.87	83	112	3020	3670	PD	66.9	66.7	79.3	61.3	$	10.2	14.5	12	8.8	$	0.152466	0.217391	0.151324	0.143556		2.7094	1.72812	3.77021	3.64759	$	1.81766	1.38547	1.46809	1.10542	$	0.670873	0.801724	0.389391	0.303055	$	1.444
10	67	1	0	47.5	HCV	8	6	B	0	2a	3.6	0.6	91.44	89	26	14322	68600	PR	47.4	67.2	73.2	53.8	38.4	11.8	6.5	6.1	8.7	8.2	0.248945	0.0967262	0.0833333	0.16171	0.213542	2.19648	2.34758	1.73763	0.453901	0.0552546	2.07038	2.46724	0.862069	1.43546	0.132178	0.94259	1.05097	0.496117	3.1625	2.39216	2.778
11	75	1	0	59	NBNC	8	5	B	0	2a	3.8	0.6	85.68	99	42	35500	23600	PR	49.2	63.8	68.9	56.3	56.4	9.2	6.7	8.7	11.9	9.6	0.186992	0.105016	0.12627	0.211368	0.170213	0.167553	0.157804	0.420561	0.350586	0.203671	0.640957	0.600343	0.82243	0.838867	0.673077	3.8254	3.80435	1.95556	2.39276	3.30472	1.111
12	71	1	0	71.3	NBNC	12	5	B	0	1	4	0.4	43.2	105	23	604	22	PR	56.8	61.8	66.9	62.4	73.4	13.6	7.3	9.8	22.4	23.8	0.239437	0.118123	0.146487	0.358974	0.324251	0.277612	0.15669	0.201149	0.325747	0.604167	0.78806	0.378521	0.431034	0.756757	0.89375	2.83871	2.41573	2.14286	2.32314	1.47931	0.333
13	84	1	0	67.3	HBV	12	5	C	1	1	4.1	1.2	55.61	68	26	0.9	1690	SD	70.3	71.2	68.8	60.4	$	20.1	14.3	15.4	22.4	$	0.285917	0.200843	0.223837	0.370861	$	0.896364	2.19512	1.43547	2.29374	$	1.55273	1.61847	1.31867	1.76247	$	1.73225	0.737302	0.918634	0.768379	$	1.667
14	77	1	0	68	NBNC	12	5	B	0	2a	3.7	1.2	48.32	78	32	129	49	PR	45.6	51.7	51.6	64.9	$	9.2	13.1	14.8	7.7	$	0.201754	0.253385	0.286822	0.118644	$	0.360704	1.38208	1.32084	0.286885	$	0.932551	1.41226	1.11094	0.924693	$	2.58537	1.02184	0.84109	3.22321	$	1.111
15	72	1	0	60.5	HCV	12	5	B	0	2a	3.6	0.4	72.57	87	27	13.9	21	PD	32	38.1	40.1	56.1	61.5	8.7	5.2	4.5	13.1	21	0.271875	0.136483	0.112219	0.233512	0.341463	0.103837	0.125964	0.138632	1.06303	2.42926	0.887133	0.55527	0.475046	1.26389	3.88489	8.54348	4.40816	3.42667	1.18894	1.59921	0.556
16	84	1	0	47.1	NBNC	8	6	B	0	2a	3.5	0.5	51.03	93	27	21.2	10300	PR	54.7	84.8	94.1	60.5	56	9.3	17.9	25.7	20.8	13.2	0.170018	0.211085	0.273114	0.343802	0.235714	0.243697	0.445196	2.13651	0.609565	2.01282	0.857143	0.584574	1.73348	1.18986	2.28205	3.51724	1.31307	0.811359	1.95199	1.13376	0
17	58	0	0	40	HCV	8	5	B	0	2a	3.7	0.7	83.33	85	42	32	15	PR	29.4	42.1	43.3	44.4	39.3	6	5.7	7.6	20.3	16.6	0.204082	0.135392	0.17552	0.457207	0.422392	0.108411	0.209166	0.172638	0.637634	1.17303	0.661682	0.836663	0.791531	1.51935	1.66992	6.10345	4	4.58491	2.3828	1.4236	0
18	75	1	0	46.1	HCV	8	5	B	0	2a	3.7	0.4	45.42	104	42	1.6	38.7	SD	46	47.5	42.2	47.8	$	10.5	9.2	9	13	$	0.228261	0.193684	0.21327	0.271967	$	0.811189	0.95112	0.521064	0.1392	$	1.32308	1.08554	0.854767	0.7216	$	1.63103	1.14133	1.64043	5.18391	$	0
19	82	0	1	38.6	HCV	8	6	B	0	2a	3.5	0.4	48.69	88	16	20.8	1250	SD	39	47.3	47.3	43.4	48.2	8.3	10.7	11.1	16.7	21.1	0.212821	0.226216	0.234672	0.384793	0.437759	1.61047	1.64103	0.7	1.02088	0.379137	1.32558	1.68498	1.04333	1.06032	0.978417	0.823105	1.02679	1.49048	1.03864	2.58065	1.222
20	83	1	0	61.9	NBNC	12	6	B	0	2a	3.5	0.4	48.69	88	16	20.8	1250	PR	47.7	58.8	53.7	39	$	11.3	13.1	11.5	13.8	$	0.212821	0.226216	0.234672	0.384793	$	0.448012	0.735099	1.33157	0.149631	$	0.928135	1.10817	1.43197	0.619073	$	2.07167	1.50751	1.0754	4.13732	$	0.222
ECOG, Eastern Cooperative Oncology Group
HBV, hepatitis B virus; HCV, hepatitis C virus; NBNC, non-hepatitis B or C virus
eGFR, estimated glomerular filtration rate
ALBI, albumin–bilirubin
AFP, alpha-fetoprotein
PIVKA2, protein induced by vitamin K absence or antagonist
CR, complete response; PR, partial response; SD, stable disease; PD, progressive disease
FC, free carnitine
AC, acyl carnitine
NE, not evaluated
$, data not shown after initiating oral levocarnitine supplementation or stopping lenvatinib
[truncated: 9 more columns]
